# Supplementary material for: Status of maternal serum B vitamins and pregnancy outcomes: New insights from in vitro fertilization and embryo transfer (IVF-ET) treatment
Source: Front Nutr. 2022 Nov 11;9:962212. doi: 10.3389/fnut.2022.962212 (PMC9691978; doi:10.3389/fnut.2022.962212)
Supplement: Supplementary file 1 [file Data_Sheet_1.xlsx]

## Sheet: Table S1
	Table S1. Names, precursor, and product ions of all the analytes used in this study.
	Name	Mass(g/mol)	Precursor ion[M+H]+(m/z)	Product ion[M+H]+(m/z)	Fragmentor voltage(V)	Collision Energy (eV)
	Riboflavin	376.4	377.4	243.1	90	33
	Niacin	122.1	123.2	80.1	65	26
	Pantothenic Acid	219.2	220	90	70	18
	4-Pyridoxic acid	183.1	184.1	148.1	30	29
	Pyridoxal-5'-phosphate(PLP)	244.9	245.9	97	-72	-20
	5-methyltetrahydrofolic acid	459.5	460.2	313.1	50	29
	Methylmalonic acid	116	117	73.2	-40	-12

## Sheet: Table S2
	Table S2 Reference ranges of B vitamin indices
	Reference ranges	Source
vitamin B2	2.3-14.6 ng/mL [Quest: 6.2-39nmol/L(1.9-11.7ng/mL)]	Refer to Quest and modified according to local data
vitamin B3	5.2-72.1 ng/mL	Labcorp(https://www.labcorp.com/tests/070115/vitamin-b-sub-3-sub-niacin-and-metabolite)
vitamin B5	12.9-253.1 ng/mL	Labcorp(https://www.labcorp.com/tests/070086/vitamin-b-sub-5-sub)
vitamin B6	Pyridoxal 5-phosphate (PLP): 5-50ng/mL	Mayo Clinic
	Pyridoxic acid (PA): 3-30 ng/mL	(https://www.mayocliniclabs.com/test-catalog/overview/42360#Clinical-and-Interpretive
vitamin B9	＞4 ng/mL	Mayo Clinic
		(https://www.mayocliniclabs.com/test-catalog/overview/9156#Clinical-and-Interpretive)
Methylmalonic Acid (MMA)	≤52.9 ng/mL	Mayo Clinic
		(https://www.mayocliniclabs.com/test-catalog/overview/80289#Clinical-and-Interpretive)

## Sheet: Table S3
Table S3. Baseline and treatment characteristics of studied subjects among different vitamin B levels.
B vitiamins	Content Level (ng/mL)	Cycles (n)	Female age (yrs)	BMI (Kg/m2)	AMH (ng/mL)	Basic FSH (IU/L)	AFC (n)	Infertility duration (yrs)	Gn dose (IU)	Days of Gn (d)	Primary infertility, n (%)		Infertility diagnosis, n (%)
		n										Endometriosis	Ovulation disorder	Tubal factor	Unexplained infertility
Riboflavin	T1 (1.49-6.70)	72	30 (28-32)	20.60 (19.35-22.70)	3.79 (3.03-5.22)	5.29 (4.53-6.04)	13 (11-17)	2.0 (1.3-3.0)	2388 (1950-2700)	10 (9-10)	38 (52.78)	13 (18.06)	11 (15.28)	10 (13.89)	5 (6.94)
	T2 (6.71-12.64)	72	30 (28-32)	21.65 (19.90-23.40)	4.60 (3.15-5.88)	4.98 (4.51-6.06)	16 (12-18)	2.0 (2.0-4.0)	2113 (1838-2625)	9 (9-10)	39 (54.17)	8 (11.11)	21 (29.17)	12 (16.67)	7 (9.72)
	T3 (12.83-74.84)	72	31 (27-33)	20.85 (19.85-23.30)	3.68 (2.82-5.15)	5.14 (4.49-5.73)	14 (10-17)	2.0 (1.0-3.0)	2175 (1750-2663)	9 (8-10)	25 (34.72)	8 (11.11)	12 (16.67)	16 (22.22)	4 (5.56)
	P value		0.6899	0.1548	0.1303	0.7072	0.1333	0.0715	0.4048	0.1366	0.0334	0.3694	0.0745	0.409	0.6234
Niacin	T1 (1.41-5.26)	72	30 (28-32)	21.15 (20.05-23.00)	3.93 (2.75-5.16)	4.91 (4.31-5.74)	14 (11-17)	2.0 (1.0-3.0)	2175 (1863-2625)	9 (9-10)	40 (55.56)	12 (16.67)	12 (16.67)	14 (19.44)	5 (6.94)
	T2 (5.32-11.98)	72	30 (28-32)	21.20 (19.35-23.40)	4.02 (3.06-5.86)	5.26 (4.70-6.01)	15 (11-19)	2.0 (1.5-4.0)	2175 (1863-2588)	9 (9-10)	31 (43.06)	8 (11.11)	15 (20.83)	11 (15.28)	8 (11.11)
	T3 (12.04-42.61)	72	30 (27-33)	20.85 (19.75-23.30)	3.85 (2.98-5.48)	5.21 (4.48-6.32)	14 (11-17)	2.0 (1.0-3.0)	2400 (1888-2738)	9 (9-11)	31 (43.06)	9 (12.50)	17 (23.61)	13 (18.06)	3 (4.17)
	P value		0.8175	0.9068	0.4976	0.3543	0.4715	0.1634	0.4699	0.55	0.2221	0.5958	0.5814	0.7997	0.2773
Pantothenic Acid	T1 (16.30-28.87)	71	30 (27-33)	20.80 (19.30-22.60)	4.38 (3.01-5.66)	5.20 (4.49-6.49)	14 (11-18)	2.0 (1.0-3.0)	2175 (1850-2625)	9 (9-10)	39 (54.93)	12 (16.90)	14 (19.72)	15 (21.13)	4 (5.63)
	T2 (29.03-36.61)	73	29 (27-32)	21.40 (20.00-23.20)	3.74 (2.92-5.08)	5.23 (4.34-5.93)	14 (11-17)	2.0 (1.0-3.0)	2350 (1950-2850)	10 (9-10)	28 (38.36)	7 (9.59)	11 (15.07)	16 (21.92)	4 (5.48)
	T3 (36.86-154.92)	72	31 (28-33)	21.30 (19.80-23.40)	3.86 (3.06-5.59)	5.13 (4.57-5.77)	14 (10-18)	2.0 (1.5-4.0)	2125 (1750-2550)	9 (9-10)	35 (48.61)	10 (13.89)	19 (26.39)	7 (9.72)	8 (11.11)
	P value		0.0605	0.1767	0.3213	0.6456	0.8005	0.4829	0.1093	0.0124	0.132	0.4326	0.2356	0.0988	0.3394
Vitamin B6	T1 (4.24-8.66)	72	30 (28-32)	20.75 (19.40-22.60)	3.92 (3.12-5.10)	5.04 (4.50-5.98)	14 (11-18)	2.0 (1.8-3.0)	2175 (1887-2625)	9 (9-10)	33 (45.83)	12 (16.67)	19 (26.39)	13 (18.06)	7 (9.72)
	T2 (8.77-13.84)	72	30 (27-32)	21.85 (20.10-24.40)	4.14 (2.99-6.03)	5.34 (4.67-6.27)	15 (12-19)	2.0 (1.0-4.0)	2275 (1875-2887)	9 (9-10)	38 (52.78)	9 (12.68)	10 (13.89)	17 (23.61)	5 (6.94)
	T3 (13.94-111.30)	72	31 (28-33)	20.60 (19.75-23.10)	3.73 (2.84-5.21)	4.98 (4.48-5.88)	14 (10-17)	2.0 (1.3-3.0)	2150 (1750-2587)	9 (9-10)	31 (43.06)	8 (11.11)	15 (20.55)	8 (11.11)	4 (5.56)
	P value		0.0954	0.019	0.4444	0.484	0.3235	0.9299	0.5699	0.49	0.4846	0.5958	0.1753	0.1426	0.6234
Folate	T1 (1.41-12.10)	72	30 (27-32)	21.15 (19.80-22.85)	4.13 (3.14-5.81)	4.94 (4.49-6.00)	15 (11-19)	2.0 (1.0-3.0)	2175 (1950-2625)	9 (9-10)	37 (51.39)	8 (11.11)	16 (22.22)	15 (20.83)	6 (8.33)
	T2 (12.13-24.36)	72	30 (27-32.5)	21.45 (20.25-23.40)	4.11 (2.73-5.48)	5.32 (4.53-6.04)	14 (11-17)	2.0 (1.2-3.3)	2288 (1900-2925)	10 (9-10)	31 (43.06)	10 (13.89)	15 (20.83)	13 (18.06)	3 (4.17)
	T3 (24.61-54.51)	72	31 (28-32.5)	20.50 (19.30-22.70)	3.67 (2.96-5.06)	5.10 (4.52-5.92)	13 (11-17)	2.0 (1.0-3.0)	2113 (1638-2625)	9 (8-10)	34 (47.22)	11 (15.28)	13 (18.06)	10 (13.89)	7 (9.72)
	P value		0.2186	0.0463	0.3758	0.7076	0.729	0.7604	0.2518	0.1853	0.6056	0.7567	0.8189	0.5451	0.4158
MMA	T1 (2.83-8.36)	72	30 (28-33)	21.40 (19.95-23.20)	4.18 (2.98-5.80)	5.19 (4.49-5.73)	15 (11-17)	2.0 (1.3-3.0)	2288 (1950-2713)	10 (9-10)	40 (55.56)	12 (16.67)	21 (29.17)	8 (11.11)	7 (9.72)
	T2 (8.40-12.75)	72	31 (27.5-32)	20.65 (19.80-22.95)	3.98 (2.99-5.64)	5.14 (4.65-6.31)	13 (11-18)	2.0 (1.0-3.0)	2150 (1763-2625)	9 (9-10)	30 (41.67)	9 (12.50)	8 (11.11)	16 (22.22)	5 (6.94)
	T3 (12.83-59.53)	72	30 (28-32)	21.05 (19.55-23.45)	3.73 (3.06-5.12)	5.22 (4.42-5.97)	14 (10-17)	2.0 (1.2-4.0)	2175 (1875-2625)	9 (9-10)	32 (44.44)	8 (11.11)	15 (20.83)	14 (19.44)	4 (5.56)
	P value		0.9086	0.6861	0.5935	0.5952	0.7794	0.4132	0.3303	0.2386	0.2101	0.5958	0.0267	0.19	0.6234

## Sheet: Table S4
Table S4. Baseline and treatment characteristics of included transfer cycles under different vitamin B levels.
B vitiamins	Content Level (ng/mL)	Cycles (n)	Female age (yrs)	AMH (ng/mL)	BMI (Kg/m2)	Infertility duration (yrs)	Endometrial thickness (mm)	Primary infertility, n(%)	Embryo type, n(%)			No of transferred embryos, n(%)
									Cleavage	Blastocyst		1	2
Riboflavin	T1 (1.49-6.70)	71	30 (28-32)	3.76 (3.03-5.22)	20.60 (19.30-22.80)	2.0 (1.0-3.0)	10.0 (9.0-12.0)	37 (52.11 )	55 (77.46 )	16 (22.54 )		27 (38.03 )	44 (61.97 )
	T2 (6.71-12.64)	69	30 (28-32)	4.60 (3.15-5.88)	21.65 (19.90-23.40)	2.0 (2.0-4.0)	9.5 (8.5-11.5)	37 (53.62 )	53 (76.81 )	16 (23.19 )		26 (37.68 )	43 (62.32 )
	T3 (12.83-74.84)	67	31 (27-33)	3.64 (2.70-5.03)	20.85 (19.90-23.20)	2.0 (1.0-3.0)	10.0 (9.0-12.0)	24 (35.82 )	54 (80.60 )	13 (19.40 )		14 (20.90 )	53 (79.10 )
	P value		0.8308	0.0458	0.1945	0.0845	0.4688	0.0704	0.8494			0.0509
Niacin	T1 (1.41-5.26)	69	30 (28-32)	3.93 (2.85-5.28)	21.05 (19.95-22.75)	2.0 (1.5-3.0)	9.7 (8.8-12.0)	39 (56.52 )	53 (76.81 )	16 (23.19 )		21 (30.43 )	48 (69.57 )
	T2 (5.32-11.98)	67	30 (28-32)	3.80 (3.03-5.70)	21.10 (19.40-23.20)	2.0 (1.5-4.0)	9.8 (8.7-11.0)	28 (41.79 )	55 (82.09 )	12 (17.91 )		23 (34.33 )	44 (65.67 )
	T3 (12.04-42.61)	71	30 (27-33)	3.77 (2.94-5.39)	21.20 (19.70-23.40)	2.0 (1.0-3.0)	10.0 (9.0-11.9)	31 (43.66 )	54 (76.06 )	17 (23.94 )		23 (32.39 )	48 (67.61 )
	P value		0.6304	0.745	0.8901	0.1259	0.7529	0.1698	0.6488			0.8889
Pantothenic Acid	T1 (16.30-28.87)	69	30 (27-32)	3.96 (3.01-5.39)	20.80 (19.30-22.70)	2.0 (1.0-3.0)	10.0 (9.0-11.0)	38 (55.07 )	54 (78.26 )	15 (21.74 )		18 (26.09 )	51 (73.91 )
	T2 (29.03-36.61)	72	30 (28-32)	3.68 (2.72-4.96)	21.40 (20.00-23.20)	2.0 (1.0-3.0)	10.0 (8.5-12.0)	27 (37.50 )	53 (73.61 )	19 (26.39 )		26 (36.11 )	46 (63.89 )
	T3 (36.86-154.92)	66	31 (28-33)	3.80 (3.08-5.34)	21.25 (19.80-23.40)	2.0 (2.0-4.0)	9.9 (9.0-11.9)	33 (50.00 )	55 (83.33 )	11 (16.67 )		23 (34.85 )	43 (65.15 )
	P value		0.1354	0.3082	0.2254	0.2525	0.8764	0.0983	0.3842			0.3887
Vitamin B6	T1 (0.71-1.52)	69	30 (28-32)	3.08 (3.08-4.96)	20.80 (19.50-22.60)	2.0 (2.0-3.0)	10.0 (9.0-12.0)	31 (44.93)	55 (82.61 )	12 (17.39 )		21 (30.43 )	48 (69.57 )
	T2 (1.53-2.10)	69	30 (27-32)	4.14 (3.04-6.04)	22.10 (20.20-24.40)	2.0 (1.0-4.0)	10.0 (8.6-11.5)	35 (50.72)	51 (73.91 )	18 (26.09 )		23 (33.33 )	46 (66.67 )
	T3 (2.11-30.05)	69	31 (28-33)	3.67 (2.76-5.09)	20.60 (19.60-22.60)	2.0 (1.5-3.0)	9.8 (8.5-12.0)	32 (46.38 )	60 (86.96 )	9 (13.04 )		26 (38.81 )	43 (62.32 )
	P value		0.1887	0.2454	0.0061	0.5507	0.8364	0.7773	0.1366			0.6636
Folate	T1 (1.41-12.10)	68	30 (27-32)	3.96 (3.12-5.67)	21.30 (19.90-22.80)	2.0 (1.0-3.0)	9.5 (8.6-11.0)	35 (51.47 )	46 (67.65 )	22 (32.35 )		22 (32.35 )	46 (67.65 )
	T2 (12.13-24.36)	70	30 (27-32)	3.93 (2.69-5.34)	21.40 (20.20-23.40)	2.0 (1.4-3.5)	10.0 (9.0-12.0)	30 (42.86 )	58 (82.86 )	12 (17.14 )		17 (24.29 )	53 (75.71 )
	T3 (24.61-54.51)	69	31 (28-32)	3.67 (2.97-5.02)	20.35 (19.20-22.35)	2.0 (1.5-3.0)	10.0 (9.0-12.0)	33 (47.83 )	58 (84.06 )	11 (15.94 )		28 (40.58 )	41 (59.42 )
	P value	-	0.1567	0.5541	0.0287	0.4157	0.4642	0.5956	0.0345			0.1216
Vitamin B12	T1 (2.83-8.36)	71	30 (28-33)	3.86 (2.97-5.67)	21.25 (19.90-23.20)	2.0 (1.0-3.0)	10.0 (8.9-11.9)	39 (54.93 )	56 (78.87 )	15 (21.13 )		20 (28.17 )	51 (71.83 )
	T2 (8.40-12.75)	68	31 (28-32)	3.94 (2.83-5.46)	20.60 (19.80-22.60)	2.0 (1.0-3.0)	9.5 (9.0-11.0)	29 (42.65 )	53 (77.94 )	15 (22.06 )		20 (29.41 )	48 (70.59 )
	T3 (12.83-59.53)	68	30 (28-32)	3.73 (3.08-4.99)	21.20 (19.50-23.50)	2.0 (1.0-4.0)	10.0 (8.6-12.0)	30 (44.12 )	53 (77.94 )	15 (22.06 )		27 (39.71 )	41 (60.29 )
	P value		0.8772	0.811	0.5986	0.5756	0.7872	0.283	0.9882			0.2842

## Sheet: Table S5
		Table S5 Univariate effect size on intermediate outcomes.
		β	S.E	OR	95% ORs		P values
				2PN Fertilization
Riboflavin	T2	0.0374	0.0601	1.03811	0.922747	1.16789	0.5337
	T3	0.0417	0.0607	1.04258	0.925612	1.17422	0.4924
	T1			Reference
Niacin	T2	-0.0015	0.06	0.998501	0.887719	1.12322	0.9803
	T3	-0.0283	0.0608	0.972097	0.862862	1.09516	0.6419
	T1			Reference
Pantothenic Acid	T2	-0.0684	0.0591	0.933887	0.831853	1.04844	0.2467
	T3	-0.096	0.0612	0.908464	0.805735	1.02429	0.1168
	T1			Reference
Vitamin B6	T2	0.0276	0.06	1.02798	0.91384	1.15627	0.646
	T3	-0.0198	0.0624	0.980395	0.867534	1.10805	0.7513
	T1			Reference
Folate	T2	0.0655	0.0601	1.06769	0.949044	1.20117	0.2759
	T3	0.0579	0.0613	1.05961	0.939601	1.19506	0.3449
	T1			Reference
MMA	T2	-0.0245	0.06	0.975798	0.867448	1.09757	0.6826
	T3	-0.0535	0.06	0.947906	0.842737	1.06631	0.3731
	T1			Reference
Female age		-0.0014	0.0078	0.998601	0.983537	1.014	0.8613
BMI		-0.0065	0.0094	0.993521	0.97531	1.01207	0.4934
Secondary infertility		-0.0233	0.0494	0.976969	0.886832	1.07616	0.6365
Infertility duration		0.0021	0.0131	1.0021	0.976676	1.02809	0.8756
Endometriosis	N	-0.0562	0.0748	0.94535	0.816442	1.09461	0.4524
Ovulation disorder	N	-0.0239	0.0591	0.976383	0.869532	1.09636	0.6861
Tubal factor	N	-0.0997	0.0635	0.905109	0.799315	1.02501	0.1162
Unexplained infertility	N	0.0882	0.1004	1.09221	0.897089	1.32976	0.3799
Basic FSH		0.0047	0.0175	1.00471	0.970834	1.03977	0.7882
AFC		-0.0021	0.0046	0.997902	0.988961	1.00692	0.6507
AMH		-0.0006	0.0096	0.9994	0.980885	1.01837	0.9524
Gn dose		0	0	1	0.9999	1.0001	0.9888
Days of Gn		-0.0034	0.0175	0.996606	0.963002	1.03138	0.846
Trigger	GnRHa	0.001	0.0647	1.001	0.881791	1.13633	0.9879
	Dual trigger	0.0387	0.0729	1.03946	0.901045	1.19901	0.5955
	HCG			Reference
				Transferable embryos
Riboflavin	T2	0.0885	0.0632	1.09253	0.965219	1.23677	0.1616
	T3	0.0976	0.0638	1.10252	0.972875	1.24932	0.1261
	T1			Reference
Niacin	T2	-0.0093	0.0629	0.990743	0.875903	1.12075	0.883
	T3	-0.027	0.0636	0.973361	0.859332	1.10252	0.6712
	T1			Reference
Pantothenic Acid	T2	-0.0218	0.0621	0.978436	0.866234	1.10517	0.7255
	T3	-0.0397	0.0642	0.961078	0.84747	1.08992	0.5365
	T1			Reference
Vitamin B6	T2	-0.0081	0.0632	0.991933	0.876429	1.12277	0.8985
	T3	0.0058	0.0648	1.00582	0.885945	1.14202	0.9284
	T1			Reference
Folate	T2	0.1227	0.0632	1.13055	0.998801	1.27967	0.0522
	T3	0.1028	0.0646	1.10827	0.976383	1.25797	0.1117
	T1			Reference
MMA	T2	-0.0309	0.0626	0.969573	0.857701	1.09615	0.6217
	T3	-0.0827	0.063	0.920627	0.813752	1.04154	0.1891
	T1			Reference
Female age		-0.003	0.0082	0.997004	0.981179	1.01308	0.7102
BMI		-0.0061	0.0099	0.993919	0.974822	1.01339	0.5388
Secondary infertility		0.0205	0.0517	1.02071	0.922286	1.12964	0.6913
Infertility duration		-0.004	0.0138	0.996008	0.969379	1.02337	0.7735
Endometriosis	N	-0.0244	0.0793	0.975895	0.835437	1.13985	0.758
Ovulation disorder	N	-0.0518	0.0614	0.949519	0.841811	1.07101	0.399
Tubal factor	N	-0.1117	0.0662	0.894313	0.785527	1.01816	0.0915
Unexplained infertility	N	0.1185	0.1065	1.12581	0.913657	1.38722	0.2659
Basic FSH		-0.0073	0.0184	0.992727	0.957624	1.02922	0.693
AFC		-0.0005	0.0048	0.9995	0.99005	1.00894	0.9097
AMH		0.0005	0.01	1.0005	0.981081	1.0202	0.9629
Gn dose		0	0	1	0.9999	1.0001	0.9599
Days of Gn		0.0093	0.0181	1.00934	0.974043	1.04582	0.6089
Trigger	GnRHa	0.0056	0.0678	1.00562	0.880469	1.14855	0.9339
	Dual trigger	0.044	0.0764	1.04498	0.899695	1.21373	0.5646
	HCG			Reference
				Top-quality embryos
Riboflavin	T2	0.1863	0.0778	1.20478	1.03438	1.40326	0.0166
	T3	0.1436	0.0794	1.15442	0.987973	1.34891	0.0706
	T1			Reference
Niacin	T2	-0.0716	0.0779	0.930903	0.799155	1.08437	0.3578
	T3	-0.0106	0.0772	0.989456	0.850611	1.15096	0.8907
	T1			Reference
Pantothenic Acid	T2	0.0086	0.0765	1.00864	0.868316	1.17175	0.9102
	T3	-0.0148	0.079	0.985309	0.843918	1.15039	0.8516
	T1			Reference
Vitamin B6	T2	-0.1133	0.0781	0.892883	0.766209	1.0405	0.1468
	T3	0.002	0.0781	1.002	0.859762	1.16777	0.9796
	T1			Reference
Folate	T2	0.1155	0.0779	1.12243	0.96358	1.30748	0.1381
	T3	0.1206	0.0792	1.12817	0.965992	1.31745	0.1278
	T1			Reference
MMA	T2	-0.0521	0.0757	0.949234	0.818403	1.10109	0.4915
	T3	-0.1969	0.0781	0.821273	0.704688	0.957145	0.0117
	T1			Reference
Female age		-0.006	0.01	0.994018	0.974725	1.01369	0.5465
BMI		0.0012	0.0121	1.0012	0.977849	1.02521	0.9175
Secondary infertility		0.1075	0.0637	1.11349	0.982751	1.26175	0.0917
Infertility duration		-0.0237	0.0174	0.976579	0.943744	1.01056	0.1738
Endometriosis	N	-0.043	0.0967	0.957911	0.79255	1.15766	0.6562
Ovulation disorder	N	-0.085	0.0748	0.918512	0.793343	1.06343	0.2555
Tubal factor	N	-0.073	0.0774	0.929601	0.798753	1.24783	0.6804
Unexplained infertility	N	0.0709	0.1399	1.07347	0.81603	1.42135	0.6529
Basic FSH		0.012	0.0224	1.01207	0.968507	1.05749	0.5934
AFC		-0.0028	0.0059	0.997204	0.985703	1.00874	0.6305
AMH		-0.0096	0.0126	0.990446	0.966282	1.01532	0.4497
Gn dose		0.0001	0	1.0001	1	1.0002	0.1142
Days of Gn		0.0186	0.0221	1.01877	0.975603	1.06396	0.3993
Trigger	GnRHa	-0.0452	0.0825	0.955806	0.813101	1.12345	0.5835
	Dual trigger	0.0197	0.0927	1.0199	0.850441	1.22311	0.8319
	HCG			Reference

## Sheet: Table S6
	Table S6 Univariate effect size on clinical outcomes.
Variates		β	S.E	ORs	95%OR		P values
				Clinical pregnancy
Riboflavin	T2	0.7873	0.3508	2.19746	2.52504	5.47544	0.0248
	T3	1.0296	0.3637	2.79995	2.81123	7.08477	0.0046
	T1			Reference
Niacin	T2	0.3513	0.3647	1.42091	2.13532	3.59927	0.3354
	T3	-0.1907	0.3456	0.82638	1.83259	2.04652	0.581
	T1			Reference
Pantothenic Acid	T2	-0.2412	0.3517	0.785684	1.81588	1.95973	0.4928
	T3	-0.1985	0.36	0.81996	1.83824	2.06554	0.5815
	T1			Reference
Vitamin B6	T2	-0.4375	0.3553	0.645649	1.74842	1.61718	0.2181
	T3	-0.1938	0.3598	0.823823	1.84002	2.0746	0.5902
	T1			Reference
Folate	T2	0.4296	0.3598	1.53664	2.19216	3.86967	0.2325
	T3	-0.0364	0.3486	0.964255	1.90403	2.39656	0.9169
	T1			Reference
MMA	T2	-0.192	0.351	0.825307	1.83531	2.05664	0.5843
	T3	-0.0036	0.3552	0.996406	1.9232	2.49544	0.9918
	T1			Reference
Female age		-0.0598	0.0474	0.941953	1.90693	1.89204	0.207
BMI		0.0066	0.0552	1.00662	1.96023	2.02513	0.9042
Secondary infertility		-0.0819	0.289	0.921364	1.85803	2.14646	0.777
Basci FSH		-0.1133	0.0788	0.892883	1.84713	1.80709	0.1504
AMH		0.041	0.0621	1.04185	1.98654	2.09927	0.5089
Blastocyst		0.1823	0.3752	1.19997	2.03045	3.07869	0.627
No of transferred embryos		1.2268	0.306	3.4103	3.22978	8.08453	<.0001
Endometrial thickness		-0.0195	0.0675	0.980689	1.92899	1.97846	0.7724
				Live birth
Riboflavin	T2	0.4034	0.34	1.49691	2.17377	3.68362	0.2354
	T3	0.7898	0.3505	2.20296	2.52816	5.48685	0.0242
	T1			Reference
Niacin	T2	0.4961	0.3507	1.6423	2.24595	4.09167	0.1572
	T3	-0.0025	0.3384	0.997503	1.91662	2.45025	0.9942
	T1			Reference
Pantothenic Acid	T2	-0.042	0.3408	0.95887	1.89777	2.36162	0.9019
	T3	-0.2002	0.3469	0.818567	1.82942	2.03017	0.5638
	T1			Reference
Vitamin B6	T2	-0.1764	0.3432	0.838283	1.83729	2.07031	0.6072
	T3	-0.0592	0.3442	0.942518	1.89094	2.33048	0.8634
	T1			Reference
Folate	T2	0.2285	0.3447	1.25671	2.05111	3.10925	0.5073
	T3	-0.0317	0.3429	0.968797	1.90373	2.39175	0.9262
	T1			Reference
MMA	T2	-0.078	0.3414	0.924964	1.88065	2.27971	0.8194
	T3	0.0414	0.3426	1.04227	1.94114	2.57244	0.9039
	T1			Reference
Female age		-0.0403	0.0455	0.960501	1.92517	1.92874	0.3759
BMI		-0.0223	0.0534	0.977947	1.93559	1.96673	0.677
Secondary infertility		0.0722	0.2804	1.07487	1.94399	2.4828	0.7969
Basci FSH		-0.1103	0.0783	0.895565	1.84965	1.81225	0.1588
AMH		0.0355	0.0592	1.03614	1.98364	2.08635	0.5485
Blastocyst		0.4128	0.368	1.51104	2.17939	3.84261	0.262
No of transferred embryos		1.0005	0.2992	2.71964	2.86164	6.40192	0.0008
Endometrial thickness		-0.0205	0.0655	0.979709	1.92943	1.97557	0.7542
				Implantation
Riboflavin	T2	0.3649	0.1958	1.44037	2.19756	3.09574	0.0624
	T3	0.2939	0.1952	1.34165	2.13077	2.88219	0.1321
	T1			Reference
Niacin	T2	0.0885	0.1882	1.09253	1.96256	2.33544	0.6382
	T3	0.0015	0.189	1.0015	1.89954	2.14213	0.9936
	T1			Reference
Pantothenic Acid	T2	-0.1085	0.1828	0.897179	1.82758	1.91077	0.5527
	T3	-0.1426	0.1894	0.867101	1.80674	1.85518	0.4516
	T1			Reference
Vitamin B6	T2	-0.0683	0.1851	0.93398	1.8532	1.99218	0.7122
	T3	-0.1058	0.1878	0.899605	1.82922	1.92242	0.5732
	T1			Reference
Folate	T2	0.109	0.1839	1.11516	1.97961	2.37675	0.5533
	T3	-0.0311	0.1944	0.969379	1.87684	2.08133	0.8731
	T1			Reference
MMA	T2	-0.1347	0.1884	0.873978	1.81149	1.86845	0.4746
	T3	-0.0142	0.1837	0.9859	1.88949	2.10082	0.9382
	T1			Reference
Female age		-0.0207	0.0242	0.979513	1.95848	1.96114	0.392
BMI		0.0061	0.03	1.00612	1.97902	2.01573	0.8386
Secondary infertility		0.0192	0.1537	1.01939	1.92041	2.13181	0.9008
Basci FSH		-0.0305	0.0458	0.96996	1.93352	1.94764	0.5051
AMH		0.0327	0.0304	1.03324	2.00442	2.07025	0.2814
Blastocyst		-0.02	0.1962	0.980199	1.88408	2.10725	0.919
No of transferred embryos		0.1047	0.1888	1.11038	1.9747	2.37443	0.5794
Endometrial thickness		-0.0545	0.0373	0.946959	1.91812	1.89899	0.1443
				Miscarriage
Riboflavin	T2	1.2192	0.8252	3.38448	2.95393	17.7293	0.1395
	T3	0.6286	0.8678	1.87498	2.72392	10.614	0.4688
	T1			Reference
Niacin	T2	-0.7373	0.6663	0.478404	2.07665	1.89524	0.2685
	T3	-0.587	0.6691	0.555993	2.10229	2.21309	0.3803
	T1			Reference
Pantothenic Acid	T2	-0.7178	0.7412	0.487824	2.21256	2.19938	0.3328
	T3	0.1335	0.622	1.14282	2.20035	4.20555	0.83
	T1			Reference
Vitamin B6	T2	-0.7693	0.7268	0.463337	2.17994	2.03683	0.2898
	T3	-0.3112	0.6273	0.732567	2.0868	2.71928	0.6199
	T1			Reference
Folate	T2	0.4329	0.6661	1.54172	2.36445	6.10606	0.5158
	T3	0	0.7443	1	2.33746	4.53372	1
	T1			Reference
MMA	T2	-0.3275	0.6846	0.720723	2.17136	2.94581	0.6324
	T3	-0.157	0.646	0.854704	2.14886	3.27259	0.808
	T1			Reference
Female age		-0.0315	0.0837	0.968991	1.90964	1.96402	0.7062
BMI		0.1377	0.1198	1.14763	2.03474	2.35868	0.2505
Secondary infertility		0.5436	0.559	1.7222	2.32478	5.72639	0.3308
Basci FSH		0.0554	0.153	1.05696	1.94842	2.20985	0.7172
AMH		-0.0053	0.113	0.994714	1.91671	2.03831	0.9623
Blastocyst		-1.3471	1.0594	0.259993	2.91724	2.10643	0.2036
No of transferred embryos		0.1762	0.6469	1.19268	2.24526	4.57368	0.7853
Endometrial thickness		0.0157	0.1251	1.01582	1.92827	2.09311	0.8998

## Sheet: Table S7
Table S7 Kolmogorov-Smirnov test before and after transformation with Box-Cox and Log transformation
Variates	Initial			Box-Cox			Log
	Statistics (D)	Pr > D		Statistics (D)	Pr > D		Statistics (D)	Pr > D
Female age	0.11017	<0.010		0.09671	<0.010		0.122435	<0.010
AMH	0.104289	<0.010		0.07171	<0.010		0.07171	<0.010
BMI	0.09161	<0.010		0.043714	>0.150		0.067511	0.0174
Basic FSH	0.106824	<0.010		0.089322	<0.010		0.111967	<0.010
Infertility duaration	0.236521	<0.010		0.163938	<0.010		0.163938	<0.010
AFC	0.083388	<0.010		0.048501	>0.150		0.078372	<0.010
Riboflavin	0.204369	<0.010		0.02647	>0.150		0.047181	>0.150
Niacin	0.145107	<0.010		0.050812	>0.150		0.050812	>0.150
Pantothenic Acid	0.176944	<0.010		0.04039	>0.150		0.094328	<0.010
Vitamin B6	0.27737	<0.010		0.072096	<0.010		0.153373	<0.010
Folate	0.101585	<0.010		0.06057	0.0513		0.058478	0.0715
MMA	0.16202	<0.010		0.050773	>0.150		0.064811	0.0249
